# Supplementary material for: Persistent homology of unweighted complex networks via discrete Morse theory
Source: Sci Rep. 2019 Sep 25;9:13817. doi: 10.1038/s41598-019-50202-3 (PMC6761140; doi:10.1038/s41598-019-50202-3)
Supplement: Supplementary file 3 — Supplementary Tables [file 41598_2019_50202_MOESM3_ESM.xlsx]

## Sheet: TitlePage
Supplementary Tables S1 to S4 for Persistent homology of unweighted complex networks via discrete Morse theory Harish Kannan (1), Emil Saucan (2,3), Indrava Roy (1,*) and Areejit Samal (1,4,*) (1) The Institute of Mathematical Sciences (IMSc), Homi Bhabha National Institute (HBNI), Chennai 600113, India (2) Department of Applied Mathematics, ORT Braude College, Karmiel 2161002 Israel (3) Departme…

## Sheet: Table S1
Supplementary Table S1: The table lists the role of key variables which appear in Algorithms 1, 2 and 3.
Algorithm	Variable	Role of variable
Algorithm 1	Flag	To keep track of the size of the set Uα for each simplex α
Algorithm 1	Faces[]	An array which stores all the p-1 dimensional faces of a particular p-simplex α
Algorithm 1	ε	A random number generated during runtime using a uniform distribution in (0,0.5)
Algorithm 2	IsCritical	To indicate if a given simplex is critical
Algorithm 2	Faces[]	An array which stores all the p-1 dimensional faces of a particular p-simplex α
Algorithm 3	IsAdded	To indicate if a given simplex has already been included in the filtration
Algorithm 3	ε	A random number generated during runtime using a uniform distribution in (0,0.5)
Algorithm 3	FiltrationWeight	To store the filtration weight corresponding to each simplex

## Sheet: Table S2
Supplementary Table S2: The table lists the number of p-simplices (np), the number of critical p-simplices (mp) and the p-Betti number βp for clique complexes corresponding to model networks. Note that the dimension p of simplices ranges from 0 to 3. In this table, we report the statistics for each of the 10 samples of model networks generated using a chosen set of parameter values.
Network	n0	m0	β0	n1	m1	β1	n2	m2	β2	n3	m3	β3
ER model with n=1000, p=0.004	1000	90	21	2007	1090	1021	7	0	0	0	0	0
	1000	90	14	2062	1141	1065	11	0	0	0	0	0
	1000	86	12	2031	1103	1029	14	0	0	0	0	0
	1000	92	19	1930	1016	943	6	0	0	0	0	0
	1000	96	25	1968	1055	984	9	0	0	0	0	0
	1000	103	22	1980	1072	991	11	0	0	0	0	0
	1000	108	27	1929	1031	950	6	0	0	0	0	0
	1000	103	21	1999	1088	1006	14	0	0	0	0	0
	1000	94	20	2017	1104	1030	7	0	0	0	0	0
	1000	95	20	2021	1107	1032	9	0	0	0	0	0
ER model with n=1000, p=0.006	1000	60	2	3008	2043	1985	25	0	0	0	0	0
	1000	55	3	2962	1984	1932	33	0	0	0	0	0
	1000	56	1	2973	2000	1945	29	0	0	0	0	0
	1000	68	4	2897	1945	1881	20	0	0	0	0	0
	1000	53	2	3005	2022	1970	37	1	0	0	0	0
	1000	57	1	2982	2004	1948	35	0	0	0	0	0
	1000	53	2	3012	2037	1986	28	0	0	0	0	0
	1000	54	2	2979	1999	1947	34	0	0	0	0	0
	1000	56	4	2988	2016	1964	28	0	0	0	0	0
	1000	59	3	2915	1938	1882	36	0	0	0	0	0
ER model with n=1000, p=0.008	1000	33	1	4004	2949	2915	90	2	0	0	0	0
	1000	39	1	3875	2839	2801	75	0	0	0	0	0
	1000	49	3	3894	2864	2817	80	1	0	0	0	0
	1000	43	1	3949	2905	2862	88	1	0	0	0	0
	1000	41	1	4013	2979	2939	75	0	0	0	0	0
	1000	47	1	4011	2977	2929	83	2	0	0	0	0
	1000	43	1	3972	2937	2894	79	1	0	0	0	0
	1000	55	1	4002	2981	2924	79	3	0	0	0	0
	1000	47	1	4027	2992	2945	83	1	0	0	0	0
	1000	42	1	4040	2997	2954	87	2	0	0	0	0
WS model with n=1000, k=4, p=0.5	1000	123	1	2000	991	864	137	5	0	0	0	0
	1000	116	1	2000	993	869	132	9	0	0	0	0
	1000	123	1	2000	995	870	131	3	0	0	0	0
	1000	125	1	2000	992	862	139	6	0	0	0	0
	1000	123	1	2000	1000	874	127	4	0	0	0	0
	1000	117	1	2000	988	865	136	7	0	0	0	0
	1000	123	1	2000	998	873	128	3	0	0	0	0
	1000	116	1	2000	984	865	136	4	0	0	0	0
	1000	119	1	2000	986	863	138	5	0	0	0	0
	1000	113	1	2000	996	876	125	8	0	0	0	0
WS model with n=1000, k=6, p=0.5	1000	86	1	3000	1705	1576	446	45	0	21	1	0
	1000	82	1	3000	1770	1666	348	23	0	13	0	0
	1000	75	1	3000	1755	1649	366	32	0	14	0	0
	1000	83	1	3000	1715	1594	433	40	0	26	1	0
	1000	91	1	3000	1719	1602	414	27	0	15	0	0
	1000	80	1	3000	1722	1628	386	16	0	13	1	0
	1000	83	1	3000	1738	1631	385	25	0	15	0	0
	1000	94	1	3000	1740	1615	404	32	0	18	0	0
	1000	86	1	3000	1762	1635	380	42	0	14	0	0
	1000	90	1	3000	1710	1583	439	39	0	21	1	0
WS model with n=1000, k=8, p=0.5	1000	80	1	4000	2446	2270	793	102	0	63	6	1
	1000	64	1	4000	2447	2287	778	98	0	64	1	0
	1000	70	1	4000	2490	2330	709	91	0	38	0	0
	1000	68	1	4000	2439	2276	789	97	0	64	1	0
	1000	64	1	4000	2427	2260	795	104	0	54	0	0
	1000	70	1	4000	2423	2254	813	102	1	66	2	1
	1000	64	1	4000	2478	2315	739	104	0	53	4	0
	1000	71	1	4000	2445	2278	781	100	0	59	4	1
	1000	68	1	4000	2449	2288	769	99	1	56	5	1
	1000	73	1	4000	2426	2272	788	87	0	60	6	1
BA model with n=1000, m=2	1000	8	1	1996	949	942	55	0	0	0	0	0
	1000	11	1	1996	928	918	79	0	0	0	0	0
	1000	14	1	1996	921	908	89	0	0	0	0	0
	1000	13	1	1996	932	920	77	0	0	0	0	0
	1000	14	1	1996	944	929	68	2	0	0	0	0
	1000	14	1	1996	950	937	60	0	0	0	0	0
	1000	12	1	1996	958	947	50	0	0	0	0	0
	1000	9	1	1996	945	936	61	1	0	0	0	0
	1000	17	1	1996	959	943	54	0	0	0	0	0
	1000	8	1	1996	931	923	74	1	0	0	0	0
BA model with n=1000, m=3	1000	2	1	2991	1802	1783	215	18	0	6	0	0
	1000	5	1	2991	1795	1779	224	12	0	11	0	0
	1000	2	1	2991	1798	1769	224	28	0	1	0	0
	1000	5	1	2991	1810	1792	201	14	0	1	0	0
	1000	3	1	2991	1789	1771	230	16	0	9	0	0
	1000	5	1	2991	1740	1718	280	18	0	6	0	0
	1000	4	1	2991	1783	1765	239	15	0	12	0	0
	1000	4	1	2991	1770	1750	252	17	0	10	0	0
	1000	4	1	2991	1795	1781	213	11	0	2	0	0
	1000	4	1	2991	1777	1765	233	9	0	6	0	0
BA model with n=1000, m=4	1000	3	1	3984	2590	2537	471	52	0	23	1	0
	1000	2	1	3984	2589	2556	464	34	0	35	2	0
	1000	2	1	3984	2514	2442	574	76	3	30	4	2
	1000	2	1	3984	2564	2513	492	52	2	18	0	0
	1000	3	1	3984	2609	2567	433	45	5	10	0	0
	1000	1	1	3984	2538	2473	545	67	1	32	1	0
	1000	4	1	3984	2540	2484	537	56	1	38	5	3
	1000	3	1	3984	2544	2488	537	56	0	44	6	4
	1000	3	1	3984	2570	2513	485	56	1	12	0	0
	1000	1	1	3984	2543	2493	515	54	3	21	2	1
Spherical model with n=1000, γ=∞, T=0, k=4	1000	172	126	2028	118	0	2029	180	0	1321	554	446
	1000	170	136	1925	110	0	1780	142	0	1060	407	341
	1000	174	137	1973	110	0	1916	147	0	1167	435	361
	1000	179	143	1931	98	0	1918	163	0	1414	671	570
	1000	174	129	2066	132	0	2171	235	0	1538	710	562
	1000	173	139	2000	119	0	1969	178	0	1222	485	392
	1000	178	136	1971	103	0	1909	152	0	1178	467	376
	1000	176	131	2014	118	0	2056	189	0	1456	661	545
	1000	165	131	2090	116	0	2157	194	0	1382	558	446
	1000	167	134	2002	111	0	2015	176	0	1391	610	512
Spherical model with n=1000, γ=∞, T=0 k=6	1000	98	51	3024	202	0	4523	496	0	4440	2333	1992
	1000	98	44	2925	201	0	4143	408	0	3853	1940	1679
	1000	101	45	3003	206	0	4486	493	0	4425	2330	1987
	1000	99	46	2894	203	0	4155	454	0	4112	2201	1897
	1000	106	55	3046	231	0	4667	531	0	4649	2434	2083
	1000	108	47	2994	206	0	4441	477	0	4242	2174	1842
	1000	104	53	2957	200	0	4301	470	0	4039	2069	1748
	1000	105	52	2972	202	0	4427	495	0	4487	2430	2084
	1000	103	62	3107	211	0	4933	554	0	5153	2773	2389
	1000	108	55	2992	205	0	4510	486	0	4504	2375	2041
Spherical model with n=1000, γ=∞, T=0, k=8	1000	74	27	3975	281	0	7868	947	0	10077	5924	5211
	1000	79	14	3891	298	0	7405	905	0	9291	5463	4791
	1000	71	12	3996	295	0	7979	957	0	10672	6422	5701
	1000	73	11	3908	316	0	7401	926	0	9216	5406	4734
	1000	71	19	4152	268	0	8743	1038	0	12192	7442	6620
	1000	69	15	4030	299	0	8046	994	0	10514	6262	5513
	1000	76	17	3891	264	0	7430	869	0	9201	5343	4679
	1000	71	15	3977	298	0	7882	977	0	10458	6303	5568
	1000	68	24	4139	271	0	8694	1022	0	12057	7321	6526
	1000	76	20	3963	259	0	7899	907	0	10430	6218	5514
Hyperbolic model with n=1000, γ=2, T=0, k=4	1000	144	144	2593	20	0	5440	426	0	11456	8159	7753
	1000	347	347	1556	7	0	2655	194	0	5240	3675	3488
	1000	337	336	1524	16	0	2166	154	0	3034	1867	1728
	1000	379	379	1323	12	0	1814	125	0	2978	1979	1866
	1000	191	191	2502	8	0	6433	543	0	17636	13431	12896
	1000	131	131	1897	8	0	2021	111	0	1838	948	845
	1000	179	179	2497	13	0	5586	449	0	12745	9271	8835
	1000	266	266	2130	11	0	5000	437	0	12718	9540	9114
	1000	158	157	1866	19	0	2212	133	0	2457	1383	1268
	1000	314	314	1925	15	0	4423	377	0	10745	7923	7561
Hyperbolic model with n=1000, γ=2, T=0, k=6	1000	80	79	3672	21	0	10742	897	0	31556	24442	23565
	1000	188	188	2507	13	0	5999	514	0	15528	11725	11224
	1000	207	207	2352	23	0	4610	380	0	8295	5601	5244
	1000	235	235	2076	17	0	4029	332	0	8853	6450	6135
	1000	83	83	3684	15	1	12325	1047	0	40543	32017	30984
	1000	65	65	2624	16	0	4270	305	0	6352	4060	3771
	1000	96	96	3510	10	0	10184	873	0	28516	21801	20938
	1000	136	136	3126	16	0	9743	813	0	32233	25549	24752
	1000	95	95	2617	20	0	4728	353	0	8401	5718	5385
	1000	183	183	3012	28	0	9809	869	0	33574	26801	25960
Hyperbolic model with n=1000, γ=2, T=0, k=8	1000	46	46	4789	30	0	18488	1612	0	71629	58558	56976
	1000	108	108	3412	24	0	10172	861	0	30609	23794	22957
	1000	130	130	3189	27	0	8124	681	0	18840	13689	13035
	1000	142	142	2901	12	0	7334	612	0	19647	14956	14356
	1000	33	33	4850	21	0	19833	1744	0	76877	62650	60927
	1000	36	36	3414	33	0	7568	633	0	15115	10597	9997
	1000	53	53	4543	22	0	16051	1426	0	52454	41403	39999
	1000	73	73	4251	26	0	16496	1445	0	64471	52718	51299
	1000	58	58	3406	24	0	8207	641	0	19188	14062	13445
	1000	99	99	4140	21	0	16755	1466	0	69380	57309	55864

## Sheet: Table S3
Supplementary Table S3: Bottleneck distance between persistence diagrams of model networks obtained using our filtration scheme based on discrete Morse theory. For each of the five model networks, 10 random samples are generated by fixing the number of vertices n and other parameters of the model. We report the distance between two different models as the average of the distance between each of t…
a)	ER model with n=1000, p=0.004	WS model with n=1000, k=4, p=0.5	BA model with n=1000, m=2	Spherical model with n=1000, γ=∞, T=0, k=4	Hyperbolic model with n=1000, γ=2, T=0, k=4
ER model with n=1000, p=0.004	0.119 ± 0.003	0.154 ± 0.002	0.295 ± 0.002	0.349 ± 0.005	0.283 ± 0.004
WS model with n=1000, k=4, p=0.5	0.154 ± 0.002	0.124 ± 0.005	0.260 ± 0.003	0.382 ± 0.002	0.249 ± 0.002
BA model with n=1000, m=2	0.295 ± 0.002	0.260 ± 0.003	0.195 ± 0.019	0.465 ± 0.002	0.189 ± 0.010
Spherical model with n=1000, γ=∞, T=0, k=4	0.349 ± 0.005	0.382 ± 0.002	0.465 ± 0.002	0.216 ± 0.005	0.462 ± 0.003
Hyperbolic model with n=1000, γ=2, T=0, k=4	0.283 ± 0.004	0.249 ± 0.002	0.189 ± 0.010	0.462 ± 0.003	0.166 ± 0.012
b)	ER model with n=1000, p=0.006	WS model with n=1000, k=6, p=0.5	BA model with n=1000, m=3	Spherical model with n=1000, γ=∞, T=0, k=6	Hyperbolic model with n=1000, γ=2, T=0, k=6
ER model with n=1000, p=0.006	0.123 ± 0.005	0.143 ± 0.002	0.287 ± 0.003	0.340 ± 0.006	0.280 ± 0.005
WS model with n=1000, k=6, p=0.5	0.143 ± 0.002	0.112 ± 0.004	0.282 ± 0.002	0.352 ± 0.005	0.280 ± 0.004
BA model with n=1000, m=3	0.287 ± 0.003	0.282 ± 0.002	0.143 ± 0.008	0.456 ± 0.002	0.214 ± 0.005
Spherical model with n=1000, γ=∞, T=0, k=6	0.340 ± 0.006	0.352 ± 0.005	0.456 ± 0.002	0.203 ± 0.004	0.455 ± 0.003
Hyperbolic model with n=1000, γ=2, T=0, k=6	0.280 ± 0.005	0.280 ± 0.004	0.214 ± 0.005	0.455 ± 0.003	0.180 ± 0.013
c)	ER model with n=1000, p=0.008	WS model with n=1000, k=8, p=0.5	BA model with n=1000, m=4	Spherical model with n=1000, γ=∞, T=0, k=8	Hyperbolic model with n=1000, γ=2, T=0, k=8
ER model with n=1000, p=0.008	0.097 ± 0.002	0.155 ± 0.001	0.320 ± 0.002	0.319 ± 0.004	0.319 ± 0.004
WS model with n=1000, k=8, p=0.5	0.155 ± 0.001	0.113 ± 0.004	0.296 ± 0.002	0.364 ± 0.005	0.290 ± 0.004
BA model with n=1000, m=4	0.320 ± 0.002	0.296 ± 0.002	0.216 ± 0.013	0.457 ± 0.003	0.241 ± 0.009
Spherical model with n=1000, γ=∞, T=0, k=8	0.319 ± 0.004	0.364 ± 0.005	0.457 ± 0.003	0.202 ± 0.004	0.466 ± 0.003
Hyperbolic model with n=1000, γ=2, T=0, k=8	0.319 ± 0.004	0.290 ± 0.004	0.241 ± 0.009	0.466 ± 0.003	0.182 ± 0.013

## Sheet: Table S4
Supplementary Table S4: Bottleneck distance between persistence diagrams of model networks obtained using the dimensional filtration scheme of Horak et al.JSTAT (2009). For each of the five model networks, 10 random samples are generated by fixing the number of vertices n and other parameters of the model. We report the distance between two different models as the average of the distance between …
a)	ER model with n=1000, p=0.004	WS model with n=1000, k=4, p=0.5	BA model with n=1000, m=2	Spherical model with n=1000, γ=∞, T=0, k=4	Hyperbolic model with n=1000, γ=2, T=0, k=4
ER model with n=1000, p=0.004	0.375 ± 0.000	0.375 ± 0.000	0.375 ± 0.000	0.331 ± 0.006	0.250 ± 0.000
WS model with n=1000, k=4, p=0.5	0.375 ± 0.000	0.367 ± 0.008	0.375 ± 0.000	0.263 ± 0.004	0.250 ± 0.000
BA model with n=1000, m=2	0.375 ± 0.000	0.375 ± 0.000	0.375 ± 0.000	0.269 ± 0.004	0.250 ± 0.000
Spherical model with n=1000, γ=∞, T=0, k=4	0.331 ± 0.006	0.263 ± 0.004	0.269 ± 0.004	0.483 ± 0.012	0.492 ± 0.005
Hyperbolic model with n=1000, γ=2, T=0, k=4	0.250 ± 0.000	0.250 ± 0.000	0.250 ± 0.000	0.492 ± 0.005	0.500 ± 0.000
b)	ER model with n=1000, p=0.006	WS model with n=1000, k=6, p=0.5	BA model with n=1000, m=3	Spherical model with n=1000, γ=∞, T=0, k=6	Hyperbolic model with n=1000, γ=2, T=0, k=6
ER model with n=1000, p=0.006	0.369 ± 0.004	0.375 ± 0.000	0.375 ± 0.000	0.250 ± 0.000	0.250 ± 0.000
WS model with n=1000, k=6, p=0.5	0.375 ± 0.000	0.339 ± 0.008	0.375 ± 0.000	0.250 ± 0.000	0.250 ± 0.000
BA model with n=1000, m=3	0.375 ± 0.000	0.375 ± 0.000	0.347 ± 0.009	0.250 ± 0.000	0.250 ± 0.000
Spherical model with n=1000, γ=∞, T=0, k=6	0.250 ± 0.000	0.250 ± 0.000	0.250 ± 0.000	0.492 ± 0.008	0.500 ± 0.000
Hyperbolic model with n=1000, γ=2, T=0, k=6	0.250 ± 0.000	0.250 ± 0.000	0.250 ± 0.000	0.500 ± 0.000	0.500 ± 0.000
c)	ER model with n=1000, p=0.008	WS model with n=1000, k=8, p=0.5	BA model with n=1000, m=4	Spherical model with n=1000, γ=∞, T=0, k=8	Hyperbolic model with n=1000, γ=2, T=0, k=8
ER model with n=1000, p=0.008	0.375 ± 0.000	0.375 ± 0.000	0.375 ± 0.000	0.250 ± 0.000	0.250 ± 0.000
WS model with n=1000, k=8, p=0.5	0.375 ± 0.000	0.258 ± 0.005	0.375 ± 0.000	0.250 ± 0.000	0.250 ± 0.000
BA model with n=1000, m=4	0.375 ± 0.000	0.375 ± 0.000	0.331 ± 0.009	0.250 ± 0.000	0.250 ± 0.000
Spherical model with n=1000, γ=∞, T=0, k=8	0.250 ± 0.000	0.250 ± 0.000	0.250 ± 0.000	0.492 ± 0.008	0.500 ± 0.000
Hyperbolic model with n=1000, γ=2, T=0, k=8	0.250 ± 0.000	0.250 ± 0.000	0.250 ± 0.000	0.500 ± 0.000	0.500 ± 0.000
